# Supplementary material for: Molecular effect of an OPTN common variant associated to Paget's disease of bone
Source: PLoS One. 2018 May 21;13(5):e0197543. doi: 10.1371/journal.pone.0197543 (PMC5962077; doi:10.1371/journal.pone.0197543)
Supplement: S1 Table — (XLSX) [file pone.0197543.s004.xlsx]

## Sheet: Sheet1
Table S1 - Primer list
Name	Sequence (5' - 3')
Sense primers
Rs1561570 qPCR F	CAGAAAGGTCATCTGAGGACC
Rs1561570 Bisulfite F	TTGTTATAATTGTGTTTGGGTATAGGG
OPTN qPCR F	CAATGTCCCATCAACCTCTCAGC
NF-κB qPCR F	CAGGAGAGGATGAAGGAGTTGTG
ELK1 qPCR F	TCTCCTCCACAGAAAACACACAGC
IL6 qPCR F	GAAAGCAGCAAAGAGGCACTGG
NFATc1 qPCR F	ATGTCGGAGTTTCTGAGTTTCA
Antisense primers
Rs1561570 qPCR R	CCTTCTGCTTCTCCTTCAGCC
Rs1561570 Bisulfite R	ACTCAAAAAATCCTACCTCCTCAA
OPTN qPCR R	ACGCTCTTTTGCTTCTTTGCTCTG
NF-κB qPCR R	CATAAGTGTTTTGGAAGGAGCAGGA
ELK1 qPCR R	ACTCACATCCAAAAACGCAGACAG
IL6 qPCR R	GGTTGGGTCAGGGGTGGTTATT
NFATc1 qPCR R	TCTCCACGAAAATGACCTTG
