# Supplementary material for: Molecular effect of an OPTN common variant associated to Paget's disease of bone
Source: PLoS One. 2018 May 21;13(5):e0197543. doi: 10.1371/journal.pone.0197543 (PMC5962077; doi:10.1371/journal.pone.0197543)
Supplement: S2 Table — (XLSX) [file pone.0197543.s005.xlsx]

## Sheet: Sheet1
Table S2 - Splicing effects predicted by Human Splicing Finder
ID Variant	Donor	Acceptor	Branch point	Enhancer	Silencer	Regulatory sequence
rs1561570	-	0.76	0.7	0.78	1	Site broken
					(Site broken)
