# Supplementary material for: Molecular effect of an OPTN common variant associated to Paget's disease of bone
Source: PLoS One. 2018 May 21;13(5):e0197543. doi: 10.1371/journal.pone.0197543 (PMC5962077; doi:10.1371/journal.pone.0197543)
Supplement: S4 Table — All 32 patients were carrier of the P392L mutation within the SQSTM1 gene (PDB3 locus). (XLSX) [file pone.0197543.s007.xlsx]

## Sheet: Sheet1
Table S3b - Comparisons of main clinical characteristics between French-Canadian PDB patients carriers of the rs1561570 TT or TC genotype and the CC genotype carriers, considered as the reference. All 32 patients were carrier of the P392L mutation within the SQSTM1 gene (PDB3 locus).
	Categories of patients			Comparison of TC to CC genotype	Comparison of TT to CC genotype
	CC genotype (n=4)	TC genotype	TT genotype	p value	p value
		(n=14)	(n=14)
Male sex, n (%)	2 (50)	7 (50)	8 (57)	1.00	0.80
Age at diagnosis (years), mean ± SD	60.3±6.3	58.5±7.2	59.8±8.3	0.69	0.92
Total sALP levelsa	2.3±1.2	4.9±5.9	8.9±17.6	0.71	0.35
Monostotic involvement, n (%)	3 (75.0)	1 (7.1)	3 (21.4)	0.02	0.08
Number of affected bones, mean ± SD	2.0±2.0	6.1±4.1	6.8±6.6	0.17	0.12
Renier’s index (%), mean ± SD	4.7±5.7	20.2±16.1	13.5±15.9	0.08	0.32
* sALP = serum phosphatase alkaline; for total sALP levels, values are the number of time the Mid point of Normal range ± SD
